# Supplementary material for: Sulfated Glycosaminoglycans as Viral Decoy Receptors for Human Adenovirus Type 37
Source: Viruses. 2019 Mar 12;11(3):247. doi: 10.3390/v11030247 (PMC6466042; doi:10.3390/v11030247)
Supplement: Supplementary file 1 [file viruses-11-00247-s001.zip]

Archive with 3 entries (2 files):
- viruses-459887-final check-supp/
- viruses-459887-final check-supp/Supplementary table S1.pdf
- viruses-459887-final check-supp/viruses-459887-proofreading done-supplementary.docx
